# Supplementary material for: Epidermal second-hit mutation in MVK gene associated with linear porokeratosis
Source: Genes Dis. 2024 Apr 29;12(1):101314. doi: 10.1016/j.gendis.2024.101314 (PMC11462185; doi:10.1016/j.gendis.2024.101314)
Supplement: Multimedia component 4 [file mmc4.xls]

## Sheet: Sheet3
Genes	Diseases
AAAS	Allgrove syndrome，Glucocorticoid deficiency with achalasia
AAGAB	Punctate palmoplanter keratoderma
ABCA12	Harlequin ichthyosis，Congenital ichthyosiform erythroderma, Keratosis pilaris (KP) and nevus comedonicus(NC)
ABCB6	Dyschromatosis universalis hereditaria
ABCC11	Axillary osmidrosis
ABCC6	Pseudoxanthoma elasticum
ABCC9	Pseudoxanthoma elasticum
ABCG8	Sitosterolemia，Xanthelasmas
ABHD5	Chanarin-Dorfman syndrome，Triglyceride storage disease with ichthyosis
ACTA1	Nemaline myopathy
ACTA2	Multisystemic smooth muscle dysfunction syndrome
ACVRL1	Hereditary hemorrhagic telangiectasia
ADA	Adenosine deaminase deficiency，Omenn syndrome (OS) phenotype
ADAM10	Reticulate acropigmentation of Kitamura
ADAM17	Inflammatory skin and bowel disease
ADAMTS17	Weill-Marchesani-like syndrome
ADAMTS2	Ehlers-Danlos syndrome type vii
ADAR	Dyschromatosis symmetrica hereditaria
AGA	Aspartylglucosaminuria
AGPS	Rhizomelic chondrodysplasia punctata
AIRE	Polyglandular autoimmune syndrome，Vitiligo，Omenn syndrome，Autoimmune polyendocrinopathy-candidiasis-ectodermal dystrophy syndrome
AKT1	Cowden syndrome 6，Proteus syndrome
AKT2	Diabetes mellitus 2，Lipodystrophy syndrome
AKT3	Bardet-Biedl syndrome,Megalencephaly-capillary malformation (MCAP)，megalencephaly-polymicrogyria-polydactyly-hydrocephalus (MPPH) syndromes
ALAS2	Hereditary sideroblastic anemia
ALDH18A1	Cutis laxa
ALDH3A2	Sjögren-Larsson syndrome
ALOX12B	Congenital ichthyosiform erythroderma，Congenital ichthyosis
ALOXE3	Congenital ichthyosiform erythroderma，Congenital ichthyosis
ALX4	Enlarged parietal foramina；Craniosynostosis, delayed fontanel closure, parietal foramina, imperforate anus, and skin eruption；Skull defects, alopecia, hypertelorism, and notched alae nasi
ANTXR2	Infantile systemic hyalinosis， Hyaline fibromatosis syndrome
AP1S1	Mental retardation, enteropathy, deafness, peripheral neuropathy, ichthyosis, and keratodermia (MEDNIK) syndrome
AP3B1	Hermansky-Pudlak syndrome 2
APC	Cutaneous squamous cell carcinomas， Malignant melanomas，Gardner syndrome，Familial adenomatous polyposis
APCDD1	Alopecia，Hereditary hypotrichosis simplex
AQP5	Diffuse palmoplantar keratoderma, Bothnian type
ARHGAP31	Adams-Oliver syndrome
ARID1A	Melanoma， Coffin-Siris Syndrome
ARID1B	Coffin-Siris syndrome
ARSE	Chondrodysplasia punctata
ASL	Argininosuccinate lyase deficiency
ASXL1	Bohring-Opitz syndrome
ASXL3	Bainbridge-Ropers syndrome
ATIC	AICAR transformylase/IMP cyclohydrolase deficiency，Inflammatory myofibroblastic tumor，Anaplastic large cell lymphoma
ATM	Ataxia-telangiectasia syndrome
ATP2A2	Keratosis follicularis，Darier Disease，Hailey-Hailey Disease
ATP2C1	Familial benign pemphigus，Hailey–Hailey disease
ATP6V0A2	Joubert syndrome, Meckel-Gruber syndrome, Cutis laxa
ATP7A	Menkesdisease，Cutis laxa
ATR	Seckel syndrome，Melanoma tumors，ATR-X syndrome
B3GALT6	Ehlers-Danlos syndrome
B4GALT7	Ehlers-Danlos syndrome progeroid type
BANF1	Nestor-Guillermo progeria syndrome
BAP1	Melanoma，Mesothelioma
BCS1L	Bjornstad syndrome,GRACILE syndrome
BLM	Bloom syndrome
BLNK	Agammaglobulinemia 4
BLOC1S3	Hermansky-Pudlak syndrome
BLOC1S6	Hermansky-Pudlak syndrome
BMS1	Aplasia cutis congenita
BRAF	Noonan syndrome with multiple lentigines, Noonan syndrome, Cardio-facio-cutaneous syndrome，RASopathy，Melanoma
BRCA2	Cutaneous melanoma，Fanconi anaemia，Skin cancer
BRIP1	Fanconi anaemia
BTD	Biotinidase deficiency
BTK	X-linked agammaglobulinemia,Isolated growth hormone deficiency
C10orf11	Oculocutaneous albinism
C1QA	Systemic lupus erythematosus，Lupus
C1QB	Systemic lupus erythematosus，Lupus
C1QC	Systemic lupus erythematosus，Rothmund-Thomson syndrome
CAPN12	Congenital ichthyosis
CARD11	Immunodeficiency 11B with atopic dermatitis,Cutaneous squamous cell carcinoma
CARD14	Psoriasis，Pityriasis rubra pilaris
CARD9	Familial candidiasis， Deep dermatophytosis
CASP14	Ichthyosis
CAST	PLACK syndrome（peeling skin, leukonychia, acral punctate keratoses, cheilitis, and knuckle pads）
CBL	Noonan-Like Syndrome，Rasopathy
CBS	Homocystinuria
CCBE1	Hennekam syndrome
CD151	Kindler syndrome-like epidermolysis bullosa with multi-systemic manifestations including nephropathy
CD3D	Severe combined immune deficiency
CD79A	Agammaglobulinemia
CD79B	Agammaglobulinemia
CDH3	Hypotrichosis with juvenile macular dystrophy，EEM syndrome
CDK4	Cutaneous malignant melanoma
CDKN2A	Cutaneous malignant melanoma，Mesothelioma
CDSN	Peeling skin syndrome，Hypotrichosis
CERS3	Congenital ichthyosis
CFTR	Cystic fibrosis，Aquagenic palmar keratoderma
CHI3L1	Atopic dermatitis
CHKB	Congenital muscular dystrophy
CHST14	Ehlers-Danlos syndrome
CHST8	Peeling skin syndrome 3
CHUK	Hay-Wells syndrome，Severe fetal encasement malformation
CLDN1	NISCH syndrome
COG6	Congenital disorder of glycosylation
COL17A1	Adult junctional epidermolysis bullosa，Epithelial recurrent erosion dystrophy (ERED)-like disease
COL1A1	Osteogenesis Imperfecta，Ehlers-Danlos syndrome type 7A
COL1A2	Osteogenesis Imperfecta，Ehlers-Danlos syndrome
COL3A1	Ehlers-Danlos syndrome type4
COL5A1	Ehlers-Danlos syndrome, type2 and 7A
COL5A2	Ehlers-Danlos syndrome, type 7A
COL7A1	Dystrophic epidermolysis bullosa
COX4I2	Exocrine pancreatic insufficiency, dyserythropoietic anemia, and calvarial hyperostosis(EPIDACH)
COX7B	Microphthalmia with linear skin defects (MLS) syndrome
CPOX	Hereditary coproporphyria
CSTA	Exfoliative ichthyosis，Acral peeling skin syndrome，Nagashima-type palmoplantar keratosis
CTC1	Dyskeratosis Congenita，Coats plus syndrome
CTNNB1	Cutaneous melanoma
CTSC	Haim-Munk syndrome, Papillon-Lefèvre syndrome
CXCR1	Cutaneous melanoma，Keloids，Acquired immunodeficiency syndrome
CXCR4	WHIM syndrome（Warts, hypogammaglobulinemia, infections, and myelokathexis）
CYBB	Chronic granulomatous disease
CYLD	Multiple familial trichoepithelioma
CYP4F22	Congenital ichthyosis 5
CYSLTR2	Cutaneous melanomas，Blue nevi
DCAF17	Woodhouse Sakati syndrome
DCLRE1C	Severe combined immunodeficiency（SCID）
DDB2	Xeroderma pigmentosum
DKC1	Dyskeratosis congenita，Hoyeraal-Hreidarsson syndrome
DLL4	Adams-Oliver syndrome 6
DLX3	Tricho-dento-osseous syndrome
DOCK6	Adams-Oliver syndrome 2
DOCK8	Hyperimmunoglobulinemia E syndrome，Aptopic dermatitis
DOLK	Congenital disorder of glycosylation
DSC2	Naxos syndrome
DSC3	Hereditary hypotrichosis and recurrent skin vesicles，skin tumor development and progression
DSE	Ehlers-Danlos syndrome
DSG1	Erythroderma，Palmoplantar keratoderma，Hypotrichosis，Keratosis palmoplantaris striata 1，hyper-IgE
DSG4	Localized autosomal recessive hypotrichosis，Monilethrix
DSP	Ectodermal dysplasia skin fragility syndrome, Epidermolysis bullosa,lethal acantholytic, Skin fragility woolly hair syndrome，Arrhythmogenic right ventricular cardiomyopathy palmoplantar keratoderma
DST	Epidermolysis bullosa simplex
DTNBP1	Hermansky–Pudlak syndrome
EBP	Conradi–Hünermann syndrome，Chondrodysplasia punctata
ECM1	Lipid proteinosis
EDA	Hypohidrotic ectodermal dysplasia
EDAR	Hypohidrotic ectodermal dysplasia
EDARADD	Hypohidrotic ectodermal dysplasia
EDN3	Waardenburg syndrome
EDNRA	Mandibulofacial dysostosis with alopecia (MFDA) syndrome
EDNRB	Waardenburg syndrome,
EFEMP2	Cutis laxa
EGF	Atopic dermatitis，Melanoma
EIF1AX	Uveal melanoma，Iris Melanoma
EIF2AK3	Wolcott-Rallison syndrome
ELN	Cutis laxa
ELOVL1	Ichthyosis, Acanthosis nigricans, Hypomyelination, Spastic paraplegia, High frequency deafness and optic atrophy
ELOVL4	Ichthyosis，Erythrokeratodermia variabilis，Stargardt Disease
ENG	Hereditary hemorrhagic telangiectasia
ENPP1	Cole disease，Pseudoxanthoma elasticum，Charcot-Marie-Tooth disease，Hypercementosis
EOGT	Adams-Oliver syndrome
EPS8L3	Hereditary hypotrichosis
ERCC2	Xeroderma pigmentosum
ERCC3	Xeroderma pigmentosum
ERCC4	Xeroderma pigmentosum,Fanconi anemia，Cockayne syndrome
ERCC5	Xeroderma pigmentosum
ERCC6	Cockayne syndrome, Macular degeneration, Cerebrooculofacioskeletal Syndrome
ERCC8	Cockayne syndrome
EVC	Curry-Hall syndrome,Ellis-van Creveld Syndrome
EVC2	Chondroectodermal dysplasia，Curry-Hall syndrome, Ellis-van Creveld Syndrome
EXPH5	Epidermolysis bullosa
F12	Hereditary Angioedema
FAM111B	Hereditary Fibrosing Poikiloderma
FANCA	Fanconi anemia，complementation group B
FANCB	Fanconi anemia, complementation group B
FANCC	Fanconi anemia, complementation group C
FANCD2	Fanconi anemia, complementation group D2
FANCF	Fanconi anemia
FANCG	Fanconi anemia, complementation group G
FANCI	Fanconi anemia, complementation group I
FANCL	Fanconi anemia，complementation group L
FANCM	Fanconi anemia
FBLN5	Cutis Laxa
FBN1	Marfan syndrome, MASS syndrome, Stiff skin syndrome, Weill-Marchesani syndrome, Acromicric dysplasia, Geleophysic dysplasia
FDPS	Porokeratosis 9, multiple types
FECH	Erythropoietic protoporphyria
FERMT1	Kindler's syndrome
FGFR2	Acrocephalosyndactyly type I, Beare-Stevenson cutis gyrata syndrome, Jackson-Weiss syndrome, Levy-Hollister syndrome, Pfeiffer syndrome, Crouzon syndrome, Saethre-Chotzen syndrome, Craniosynostosis
FGFR3	Acanthosis nigricans， epidermal nevi，seborrheic keratoses，hypochondroplasia，Benign lichenoid keratoses
FH	Multiple cutaneous leiomyomas， Fumarase deficiency
FITM2	Deafness-dystonia syndrome with motor regression and signs of ichthyosis and sensory neuropathy
FKBP14	Ehlers-Danlos syndrome
FLCN	Birt-Hogg-Dubé syndrome
FLG	Ichthyosis vulgaris, Atopic Dermatitis
FOXC2	Lymphedema-distichiasis syndrome
FOXE1	Hypothyroidism, thyroidal, with spiky hair and cleft palate
FOXN1	Congenital alopecia，Nail dystrophy，Nude severe combined immunodeficiency
FOXP3	IPEX (immunodysregulation polyendocrinopathy enteropathy X-linked) syndrome
FREM1	Fraser syndrome，Manitoba-oculo-tricho-anal (MOTA) syndrome，Bifid Nose Renal Agenesis and Anorectal malformations (BNAR) syndrome
FUCA1	Fucosidosis
FZD6	Nail dysplasia
GALNT3	Familial tumoral calcinosis
GAN	Charcot-Marie-Tooth disease
GATA1	Diamond-Blackfan anemia，GATA-1-related thrombocytopenia with dyserythropoiesis
GATA2	Myelodysplastic syndromes，Melanoma，原发性淋巴水肿
GBA	Gaucher's disease
GGCX	Vitamin K-Dependent Clotting Factors，Cutis laxa, Pseudoxanthoma elasticum-like skin manifestations
GJA1	Keratoderma-hypotrichosis-leukonychia totalis syndrome，Erythrokeratodermia Variabilis et Progressiva，Oculodentodigital dysplasia，Hypoplastic left heart syndrome 1
GJB2	Mutilating palmoplantar keratoderma, Hystrix-like ichthyosis with deafness, Keratitis-Ichthyosis-Deafness Syndrome，Porokeratotic， Eccrine Ostial and Dermal Duct Nevus，Clouston syndrome
GJB3	Erythrokeratodermia variabilis et progressiva
GJB4	Erythrokeratodermia variabilis et progressiva
GJB6	Clouston syndrome，Hidrotic ectodermal dysplasia
GJC2	Hereditary spastic paraplegia
GLA	Fabry disease
GLB1	Morquio syndrome，Atopic dermatitis，GM1 gangliosidosis
GLI3	Greig cephalopolysyndactyly syndrome，Polydactyly
GLMN	Blue rubber bleb nevus，Glomuvenous malformations
GNA11	Capillary malformation，Uveal melanoma
GNAQ	Cutaneous melanoma，Capillary malformation, Sturge-Weber syndrome
GNAS	McCune–Albright syndrome，Pseudohypoparathyroidism
GNPAT	Rhizomelic chondrodysplasia punctata
GNPTG	Mucolipidosis type III gamma，Scleroderma
GORAB	Geroderma osteodysplastica，Cutis Laxa Syndrome
GPR143	X-linked ocular albinism
GRHL2	Ectodermal Dysplasia syndrome
GSN	Amyloidosis
GTF2E2	Trichothiodystrophy 6
GTF2H5	Trichothiodystrophy 1,3
HCCS	Microphthalmia with linear skin defects (MLS) syndrome
hg19:chr1:156843392	Associated with intellectual disability, growth retardation, abnormal extremities and facial dysmorphism
hg19:chr17:29475515	Characterized by intellectual abilities ranging from normal to severe disability and other variable clinical manifestations
hg19:chr17:29510334	Characterized by intellectual abilities ranging from normal to severe disability and other variable clinical manifestations
hg19:chr17:29510427	Intellectual disability
hg19:chr17:29510472	Characterized by intellectual abilities ranging from normal to severe disability and other variable clinical manifestations
hg19:chr17:29527726	Characterized by intellectual abilities ranging from normal to severe disability and other variable clinical manifestations
hg19:chr17:29530107	Characterized by intellectual abilities ranging from normal to severe disability and other variable clinical manifestations
hg19:chr17:29542762	Characterized by intellectual abilities ranging from normal to severe disability and other variable clinical manifestations
hg19:chr17:29549489	Characterized by intellectual abilities ranging from normal to severe disability and other variable clinical manifestations
hg19:chr17:29556025	Characterized by intellectual abilities ranging from normal to severe disability and other variable clinical manifestations
hg19:chr17:29558777	Characterized by intellectual abilities ranging from normal to severe disability and other variable clinical manifestations
hg19:chr17:29563299	Characterized by intellectual abilities ranging from normal to severe disability and other variable clinical manifestations
hg19:chr17:29657848	Characterized by intellectual abilities ranging from normal to severe disability and other variable clinical manifestations
hg19:chr17:29685665	Characterized by intellectual abilities ranging from normal to severe disability and other variable clinical manifestations
HLCS	Multiple carboxylase deficiency
HMGCR	Reductase-associated autoimmune myopathy
HOXC13	Ectodermal dysplasia 9, hair/nail type
HPGD	Pachydermoperiostosis，Primary hypertrophic osteoarthropathy
HPS1	Hermansky–Pudlak syndrome
HPS3	Hermansky-Pudlak syndrome
HPS4	Hermansky-Pudlak syndrome
HPS5	Hermansky-Pudlak syndrome
HPS6	Hermansky-Pudlak syndrome
HR	Atrichia with papular lesions, Alopecia universalis
HRAS	Costello syndrome，Sporadic sebaceous gland hyperplasia
HTRA1	CARASIL syndrome
HYAL1	Deficiency of hyaluronoglucosaminidase
IDUA	Mucopolysaccharidosis type I，Dysostosis multiplex
IFIH1	Singleton-Merten syndrome，Aicardi-Goutieres syndrome
IFT122	Cranioectodermal dysplasia，Impaired ciliogenesis
IFT43	Skeletal ciliopathies，Sensenbrenner syndrome
IGHM	Agammaglobulinemia, non-Bruton type
IGLL1	Agammaglobulinemia 2
IKBKG	Hypohidrotic ectodermal dysplasia with immune deficiency，Incontinentia pigmenti
IL10	Psoriasis Vulgaris
IL17F	Psoriasis，Familial Candidiasis
IL17RA	Psoriasis，Familial Candidiasis
IL1RN	Osteomyelitis, sterile multifocal, with periostitis and pustulosis
IL2RG	Severe Combined Immune Deficiency
IL31RA	Primary cutaneous amyloidosis
IL36RN	Pustular psoriasis
IL6ST	Metabolic syndrome
IL7R	Severe combined immunodeficiency，Multiple sclerosis
INSR	Rabson-Mendenhall syndrome， Donohue syndrome, Pineal hyperplasia，diabetes mellitus syndrome
IRF4	Actinic keratosis，Skin/hair/eye pigmentation variation in 1，Facial pigmented spots
IRF6	Van der Woude syndrome，Popliteal pterygium syndrome， Vulvar squamous cell carcinoma
ITGA3	Epidermolysis bullosa
ITGA6	Epidermolysis bullosa junctionalis with pyloric atresia
ITGB4	Epidermolysis bullosa junctionalis with pyloric atresia
JAK3	Severe Combined Immune Deficiency
JUP	Naxos syndrome, Arrhythmogenic right ventricular cardiomyopathy
KANK2	Palmoplantar keratoderma and woolly hair，Nephrotic syndrome type 16
KANSL1	Pigmentary skin anomalies and facial dysmorphic features，Syndromic intellectual disability, MAPT-Related Spectrum Disorders
KIT	Melanoma
KITLG	Familial progressive hyperpigmentation with/or without hypopigmentation
KL	Hypervitaminosis D and premature aging
KLHL24	Epidermolysis bullosa simplex, Epidermolysis bullosa simplex generalized with scarring and hair loss
KRAS	Noonan syndrome, Cardio-facio-cutaneous syndrome
KRIT1	Hyperkeratotic cutaneous capillary-venous malformations associated with cerebral capillary malformations
KRT1	Bullous ichthyosiform erythroderma, Nonepidermolytic palmoplantar keratoderma
KRT10	Bullous ichthyosiform erythroderma
KRT13	White sponge nevus of cannon
KRT14	Naegeli-Franceschetti-Jadassohn syndrome， Epidermolysis bullosa simplex
KRT16	Pachyonychia congenita 1，Palmoplantar keratoderma
KRT17	Pachyonychia congenita 2,Steatocystoma multiplex
KRT2	Ichthyosis bullosa of Siemens
KRT25	Hypotrichosis with Woolly Hair
KRT4	White sponge nevus of cannon
KRT5	Epidermolysis bullosa simplex
KRT6A	Pachyonychia congenita 3
KRT6B	Pachyonychia congenita 4
KRT6C	Palmoplantar keratoderma
KRT71	Hypotrichosis
KRT74	Pure hair and nail ectodermal dysplasia
KRT81	Monilethrix
KRT83	Monilethrix，Progressive symmetric erythrokeratoderma
KRT85	Ectodermal dysplasia
KRT86	Monilethrix
KRT9	Epidermolytic palmoplantar keratoderma
LAMA3	Laryngoonychocutaneous syndrome， Junctional epidermolysis bullosa gravis of Herlitz
LAMB3	Epidermolysis bullosa
LAMC1	Junctional epidermolysis bullosa inversa
LAMC2	Adult junctional epidermolysis bullosa，Leukoplakia
LCA5	Leber's congenital amaurosis
LDHA	Glycogen storage disease XI
LDLRAP1	Familial hypercholesterolemia
LEMD3	Buschke-Ollendorff syndrome，Osteopoikilosis
LIPH	Autosomal-recessive woolly hair/hypotrichosis
LIPN	Congenital ichthyosis
LMBRD1	The cblF defect of vitamin B(12) metabolism
LMNA	Hutchinson-Gilford syndrome, Lethal tight skin contracture syndrome, Congenital muscular dystrophy, Charcot-Marie-Tooth disease, Emery-Dreifuss muscular dystrophy, Mandibuloacral dysplasia, Familial partial lipodystrophy, Lipoatrophy with Diabetes, Limb-Girdle Muscular Dystrophy，Charcot-Marie-Tooth disease, Emery-Dreifuss muscular dystrophy, Mandibuloacral dysplasia, Familial partial lipodystroph…
LMX1B	Nail-patella syndrome
LOR	Vohwinkel syndrome，Atopic dermatitis
LPAR6	Hypotrichosis 8
LPIN2	Majeed syndrome，Overlapping neutrophilic disease (pyoderma gangrenosum and aseptic abscess syndrome)
LRRC8A	Agammaglobulinemia 5
LYST	Chédiak-Higashi syndrome
LYZ	Hereditary amyloidosis
MANBA	Angiokeratoma，Beta-mannosidosis，
MAP2K1	Noonan syndrome, Cardio-facio-cutaneous syndrome，Melorheostosis
MAP2K2	Melanoma，Cardio-facio-cutaneous (CFC) syndrome，Erdheim-Chester disease，Rasopathy
MBTPS1	Hypopigmentation
MBTPS2	Ichthyosis follicularis with alopecia and photophobia syndrome，Keratosis follicularis spinulosa decalvans，Palmoplantar keratoderma
MC1R	Melanoma
MED25	Basel-Vanagaite-Smirin-Yosef syndrome，Charcot-Marie-Tooth disease
MEFV	Familial Mediterranean fever,Behçet syndrome
MGP	Keutel综合征，Psoriasis，Pseudoxanthoma elasticum，Melanoma
MITF	Melanoma，Tietz syndrome, Waardenburg syndrome
MLH1	Muir-Torre syndrome
MLPH	Griscelli syndrome，Pigmentation
MMACHC	Cobalamin deficiency
MMP2	Scleroderma-like skin thickening，Multicentric Osteolysis-Nodulosis-Arthropathy (MONA) Spectrum Disorder
MPDU1	Severe ichthyosis，Congenital disorder of glycosylation
MPLKIP	Trichothiodystrophy
MRE11A	Ataxia–telangiectasia
MSH2	Muir-Torre Syndrome， sebaceous skin tumor，keratoacanthoma
MSH6	Muir-Torre Syndrome， sebaceous skin tumor，keratoacanthoma
MSX1	Ameloonychohypohidrotic syndrome, Melanoma
MUTYH	Ameloonychohypohidrotic syndrome
MVD	Porokeratosis
MVK	Porokeratosis
MYO5A	Griscelli syndrome
NAA10	Ogden syndrome，Lenz microphthalmia syndrome
NAGA	Kanzaki disease, Schindler disease, type 1
NBAS	Pelger–Huet anomaly
NCSTN	Familial acne inversa，Hidradenitis suppurativa
NEK9	Nevus comedonicus
NEU1	Sialidosis
NF1	Neurofibromatosis type 1， Melanoma，
NF2	Neurofibromatosis type 2
NFKB2	Common variable immunodeficiency 10，Cutaneous lymphomas
NFKBIA	Ectodermal dysplasia, Anhidrosis
NHEJ1	Severe combined immunodeficiency，Nijmegen breakage syndrome-like phenotype
NHP2	Dyskeratosis congenita
NIPAL4	Congenital ichthyosiform erythroderma
NLRP1	Familial keratosis lichenoides chronica，Lichen planus，Vitiligo
NLRP3	Familial cold urticaria， Neonatal-onset multisystem inflammatory disease， Muckle–Wells syndrome
NOD2	Blau syndrome
NOP10	Andermann syndrome, Dyskeratosis Congenita
NOTCH1	Adams-Oliver syndrome，Cutaneous squamous cell carcinogenesis
NOTCH3	Cerebral autosomal dominant arteriopathy with subcortical infarcts and leukoencephalopathy
NPC1	Niemann–Pick disease
NPC2	Niemann-Pick disease, type C
NRAS	Noonan syndrome， Melanoma
NSD1	Sotos syndrome，Weaver syndrome， Complex Skin Hamartoma
NSDHL	Child syndrome
NTRK1	Congenital Insensitivity to Pain With Anhidrosis
OCA2	Oculocutaneous albinism
OCRL	Lowe syndrome， Dent disease
OFD1	Joubert syndrome, Oral-facial-digital syndrome
OSMR	Primary localized cutaneous amyloidosis 1， Atopic dermatitis，
PAH	Phenylketonuria
PALB2	Melanoma。Fanconi anemia
PAX3	Melanoma，Waardenburg syndrome
PDGFRB	Penttinen综合征，Infantile myofibromatosis 1, Premature aging syndrome Penttinen type, Basal ganglia calcification Kosaki overgrowth syndrome
PEPD	Prolidase deficiency
PEX1	Zellweger syndrome
PEX7	Refsum disease，Rhizomelic chondrodysplasia punctata
PHGDH	Neu-Laxova syndrome
PHYH	Refsum disease
PIGA	Ferro-Cerebro-Cutaneous syndrome，Paroxysmal nocturnal hemoglobinuria， Multiple congenital anomalies-hypotonia-seizures syndrome 2
PIGN	Multiple congenital anomalies-hypotonia-seizures syndrome，Fryns Syndrome
PIGO	Palmoplantar keratoderma， Mabry syndrome，Hyperphosphatasia with mental retardation syndrome
PIGV	Mabry syndrome， Hyperphosphatasia with mental retardation syndrome
PIK3CA	Overgrowth syndrome（ CLOVES），Head and neck squamous cell carcinoma，Capillary Malformation
PIK3R1	SHORT syndrome， Agammaglobulinemia， Immunodeficiency
PIK3R2	Megalencephaly-polymicrogyria-polydactyly-hydrocephalus syndrome
PKP1	Ectodermal dysplasia skin fragility syndrome
PLCD1	Leukonychia totalis
PLCG2	Familial cold autoinflammatory syndrome 3，The auto-inflammation and phospholipase Cγ2 (PLCγ2)-associated antibody deficiency and immune dysregulation (APLAID) syndrome， Cutis Laxa
PLEC	Epidermolysa bullosa simplex and limb girdle muscular dystrophy, Epidermolysis bullosa simplex Ogna type, Epidermolysis bullosa simplex with pyloric atresia, Limb-girdle muscular dystrophy type 2Q， Epidermolysis bullosa simplex with nail dystrophy
PLG	Plasminogen deficiency
PLOD1	Ehlers-Danlos syndrome, hydroxylysine-deficient
PMS2	Muir-Torre Syndrome
PMVK	Porokeratosis of Mibelli
PNPLA1	Congenital ichthyosiform
PNPLA2	Neutral lipid storage disease with myopathy， Congenital ichthyosiform
POC1A	Primordial dwarfism, facial dysmorphism, Hypotrichosis， Ciliopathy
POFUT1	Dowling-Degos disease 2
POGLUT1	Dowling-degos disease 4， Muscular dystrophy
POLA1	X-linked reticulate pigmentary disorder (XLPDR)
POLH	Xeroderma pigmentosum
POMC	Pathologic hyperpigmentation
POMP	Keratosis linearis with ichthyosis congenita， Sclerosing keratoderma
PORCN	Focal dermal hypoplasia
PPOX	Variegate porphyria
PPP1R13L	Cardio-cutaneous syndrome
PQBP1	Renpenning syndrome
PRKAR1A	Carney complex， Pigmented epithelioid melanocytoma
PSAP	Prosaposin deficiency，Saposin B deficiency
PSAT1	Neu-Laxova syndrome，Phosphoserine aminotransferase deficiency
PSEN1	Acne inversa familial 2
PSENEN	Acne inversa familial 3
PSMB8	Nakajo syndrome
PSPH	Neu-Laxova syndrome，Phosphoserine aminotransferase deficiency
PSTPIP1	Pyoderma gangrenosum，Acne
PTCH1	Nevoid basal-cell carcinoma syndrome
PTCH2	Basal cell carcinoma
PTEN	Cowden syndrome 1，Macrocephaly，Multiple hamartoma syndrome
PTPN11	Noonan syndrome，LEOPARD syndrome
PTPRC	Multiple sclerosis，Severe combined immunodeficiency
PVRL1	Cleft lip/palate-ectodermal dysplasia syndrome
PVRL4	Ectodermal dysplasia-syndactyly syndrome 1
PYCR1	Cutis laxa type 2B，De Barsy syndrome
RAB27A	Griscelli syndrome type 2
RAF1	Noonan syndrome
RAG1	Omenn Syndrome
RAG2	Omenn Syndrome
RBBP8	Seckel syndrome， Microcephaly with mental retardation and digital anomalies
RBM28	Alopecia, progressive neurological defects， and endocrinopathy (ANE syndrome)
RBP4	Retinal dystrophy, iris coloboma and comedogenic acne syndrome
RBPJ	Adams-Oliver syndrome 3
RECQL4	Baller-Gerold syndrome，Rapadilino syndrome，Rothmund-Thomson Syndrome
RET	Cutaneous lichen amyloidosis
RHBDF2	Howel-Evans syndrome
RIN2	Macrocephaly, alopecia, cutis laxa, and scoliosis（MACS）syndrome
RIPK4	Popliteal pterygium syndrome
RIT1	Noonan syndrome
RMRP	Cartilage hair hypoplasia，Cartilage hair hypoplasia with cutaneous lymphomatoid granulomatosis
RNASEH2A	Aicardi Goutieres syndrome
RNASEH2B	Aicardi Goutieres syndrome
RNASEH2C	Aicardi Goutieres syndrome
RNF113A	Trichothiodystrophy 5
RPL21	Hypotrichosis 12
RSPO1	Palmoplantar hyperkeratosis with squamous cell carcinoma of skin
RSPO4	Anonychia
RTEL1	Dyskeratosis congenita
SAMD9	Normophosphatemic familial tumoral calcinosis
SAMHD1	Aicardi Goutieres syndrome 5，Familial chilblain lupus
SART3	Disseminated superficial actinic porokeratosis
SASH1	Pigmentation defects, palmoplantar keratoderma and skin carcinoma
SCN9A	Congenital insensitivity to pain (CIP), Primary erythromelalgia, Paroxysmal extreme pain disorde, febrile seizures and recently, Small fibre sensory neuropathy
SDHB	Cowden-like syndrome
SDHD	Melanoma
SDR9C7	Autosomal recessive congenital ichthyosis
SERPINB7	Nagashima-type palmoplantar keratosis
SERPINB8	Exfoliative ichthyosis
SF3B1	Cutaneous melanoma，Blue nevus-like melanoma
SGPL1	Nephrosis with ichthyosis and adrenal insufficiency，Charcot-Marie-Tooth disease
SHARPIN	Chronic proliferative dermatitis phenotype
SHOC2	Noonan syndrome 3, Noonan syndrome-like disorder with loose anagen hair 1, Noonan syndrome
SKIV2L	Syndromic diarrhea/tricho-hepato-enteric syndrome
SLC24A5	Skin/hair/eye pigmentation 4，Albinism
SLC27A4	Congenital Ichthyosis，Ichthyosis prematurity syndrome
SLC29A3	H syndrome
SLC2A10	Arterial tortuosity syndrome
SLC39A13	Spondylocheirodysplasia Ehlers-Danlos syndrome
SLC39A4	Hereditary acrodermatitis enteropathica
SLC45A2	Oculocutaneous albinism
SLC6A19	Hartnup disease
SLCO2A1	Pachydermoperiostosis
SLURP1	Palmoplantar keratoderma of the Gamborg-Nielsen type (PPK-GN)
SLX4	Fanconi anemia complementation group P
SMAD3	Loeys-Dietz syndrome
SMARCA2	Nicolaides-Baraitser syndrome
SMARCA4	Coffin-Siris syndrome，Port-wine stains
SMARCAD1	Adermatoglyphia，Basan syndrome
SMARCAL1	Schimke immuno-osseous dysplasia
SMARCB1	Coffin-Siris syndrome, Schwannomatosis, Rhabdoid tumor
SMO	Curry-Jones syndrome，Basal-cell carcinomas
SMPD1	Niemann-Pick disease
SNAI2	Partial albinism, Waardenburg syndrome
SNAP29	Cerebral dysgenesis, neuropathy, ichthyosis, and palmoplantar keratoderma syndrome
SNRPE	Alopecia and hypotrichosis
SOS1	Noonan syndrome, Gingival fibromatosis
SOX10	Waardenburg syndrome， Giant congenital naevi， Melanoma
SOX18	Hypotrichosis-lymphedema-telangiectasia syndrome
SPINK5	Netherton syndrome
SPINT2	Syndromic congenital diarrhoea
SPRED1	Legius syndrome
SRD5A3	Congenital disorder of glycosylation， Kahrizi syndrome
SSH1	Disseminated superficial actinic porokeratosis
ST14	Congenital ichthyosis, Ichthyosis，follicular atrophoderma and hypotrichosis
STAT1	Psoriasis，Chronic mucocutaneous candidiasis
STAT3	Hyper-IgE syndrome
STAT5B	Cutaneous squamous cell carcinomas (SCCs) and melanomas， Atopic dermatitis，Growth hormone insensitivity
STIM1	Stormorken syndrome；Severe combined immunodeficiency (SCID)-like disease, autoimmunity, muscular hypotonia, and ectodermal dysplasia, with defects in sweat gland function and dental enamel formation
STK11	Peutz-Jeghers syndrome，Cutaneous melanoma
STS	X-linked ichthyosis
SUFU	Nevoid basal-cell carcinoma syndrome，Cutaneous cancer predisposition syndromes
SULT2B1	Congenital Ichthyosis
SUMF1	Multiple sulfatase deficiency
TALDO1	Cutis laxa with Leigh-like syndrome，Deficiency of transaldolase
TAOK2	Verrucosis
TAT	Richner-Hanhart Syndrome
TBC1D24	Myoclonic epilepsy，Hereditary hearing loss
TBK1	Amyotrophic lateral sclerosis
TCF4	Pitt-Hopkins syndrome，Symmetrical acral keratoderma
TEK	Multiple Cutaneous and Mucosal Venous Malformations，Blue Rubber Bleb Nevus (BRBN) Syndrome
TERC	Dyskeratosis Congenita
TERT	Dyskeratosis congenita， Melanoma
TFAP2A	Branchio-Oculo-Facial Syndrome (BOFS)
TGFB2	Loeys–Dietz syndrome
TGFBR1	Multiple self-healing squamous epithelioma (MSSE)，Loeys-Dietz syndrome
TGFBR2	Loeys-Dietz syndrome，Marfan syndrome
TGM1	Congenital ichthyosis
TGM5	Peeling skin syndrome
TINF2	Dyskeratosis congenita，Revesz syndrome
TLR9	Objectives Lupus
TMC6	Epidermodysplasia verruciformis
TMC8	Epidermodysplasia verruciformis，Mucosal squamous cell carcinoma of the head and neck
TMEM165	Congenital disorder of glycosylation
TMEM173	Sting-associated vasculopathy
TMEM232	Atopic dermatitis
TNFAIP3	Behçet's disease
TNFRSF1A	Multiple sclerosis，Familial periodic fever and amyloidosis，Systemic lupus erythematosus，Autoinflammatory syndromes
TNXB	Ehlers-Danlos syndrome
TP63	Rapp-Hodgkin ectodermal dysplasia syndrome,Ankyloblepharon-ectodermal defects-cleft lip/palate (AEC) syndrome
TRAF3IP2	Candidiasis，Atopic dermatitis
TREX1	Chilblains，Familial chilblain lupus，Aicardi-Goutières syndrome
TRIM32	Bardet-Biedl syndrome，Squamous cell carcinomagenesis
TRIM37	Mulibrey nanism syndrome
TRPS1	Trichorhinophalangeal dysplasia type I
TRPV3	Olmsted syndrome
TSC1	Tuberous sclerosis complex
TSC2	Tuberous sclerosis complex
TTC37	Trichohepatoenteric syndrome
TWIST2	Barber-Say syndrome， Congenital ectodermal dysplasia of face syndrome
TYK2	Tyrosine kinase 2 deficiency，Hyper IgE syndrome，
TYR	Oculocutaneous albinism
TYRP1	Oculocutaneous albinism
UBE2A	X-linked mental retardation syndrome，UBE2A deficiency syndrome
UBR1	Johanson-Blizzard syndrome
UROD	porphyria cutanea tarda
UROS	Congenital erythropoietic porphyria
USB1	Poikiloderma with neutropenia，Rothmund-Thomson syndrome
UVSSA	UV-sensitive syndrome
VDR	Vitamin D-Dependent Rickets，Cutaneous malignant melanoma
VEGFA	Squamous cell carcinoma， Chronic inflammatory skin diseases
VPS33B	Arthrogryposis-Renal dysfunction-Cholestasis (ARC) syndrome
WAS	Wiskott-Aldrich syndrome
WDR19	Ciliopathy，Cranioectodermal dysplasia
WDR35	Ciliopathy，Cranioectodermal dysplasia
WIPF1	Wiskott-Aldrich syndrome 2
WNT10A	Odontoonychodermal dysplasia, Schopf-Schulz-Passarge syndrome, Selective tooth agenesis
WNT7A	Congenital duplication of the palm syndrome，Ulna and fibula absence of with severe limb deficiency
WRAP53	Li-Fraumeni syndrome, Dyskeratosis Congenita
WRN	Werner syndrome
XPA	Xeroderma pigmentosum
XPC	Xeroderma pigmentosum
XYLT1	Desbuquois dysplasia，Short stature syndrome
XYLT2	Spondylo-ocular syndrome
ZMPSTE24	Restrictive dermopathy，Mandibuloacral dysplasia
ZNF259（ZPR1）	Hyperlipidaemia，Metabolic syndrome
ZNF341	Hyper-IgE recurrent infection syndrome 3
ZNF592	Galloway-Mowat syndrome 1； Non-progressive congenital cerebellar ataxia associated with mental retardation, optic atrophy, and skin abnormalities (CAMOS)
ZNF750	Seborrhea-like dermatitis with psoriasiform elements，Seborrhoeic Dermatitis，Squamous cell carcinoma
